# Supplementary material for: Personal values clusters and their associations to social media behaviors and psychological well-being
Source: BMC Psychol. 2024 Oct 8;12:545. doi: 10.1186/s40359-024-02046-4 (PMC11462701; doi:10.1186/s40359-024-02046-4)
Supplement: Supplementary file 1 — Supplementary Material 1. [file 40359_2024_2046_MOESM1_ESM.zip]

Archive with 3 entries (3 files):
- Bergen scale.odt
- Scala_PVQ-21item.odt
- Schita Chestionar SurveyMonkey.odt
