# Supplementary material for: Personal values clusters and their associations to social media behaviors and psychological well-being
Source: BMC Psychol. 2024 Oct 8;12:545. doi: 10.1186/s40359-024-02046-4 (PMC11462701; doi:10.1186/s40359-024-02046-4)
Supplement: Supplementary file 1 — Supplementary Material 1. [file 40359_2024_2046_MOESM1_ESM.zip › Bergen scale.odt]

Here are six statements to consider. For each, answer: (1) very rarely, (2) rarely, (3) sometimes, (4) often, or (5) very often.
You spend a lot of time thinking about social media or planning how to use it.
You feel an urge to use social media more and more.
You use social media in order to forget about personal problems.
You have tried to cut down on the use of social media without success.
You become restless or troubled if you are prohibited from using social media.
You use social media so much that it has had a negative impact on your job/studies.
