# Supplementary material for: Personal values clusters and their associations to social media behaviors and psychological well-being
Source: BMC Psychol. 2024 Oct 8;12:545. doi: 10.1186/s40359-024-02046-4 (PMC11462701; doi:10.1186/s40359-024-02046-4)
Supplement: Supplementary file 2 — Supplementary Material 2. [file 40359_2024_2046_MOESM2_ESM.xlsx]

## Sheet: Main Variables - Patterns
	LEGENDĂ: Poți vedea toate corelațiile semnificative ale unei scale dacă apeși pe butonul de la căsuța „Correlation Coefficient” al acelei scale, alegi Sort by Color si sortezi in functie de culoarea roz. Celulele marcate cu roz sunt corelațiile semnificative. Poți să sortezi constructele alfabetic dacă apeși pe butonul acestei căsuțe și dai Sort A to Z. Rândurile marcate cu bej vor fi excluse din…	PERSONAL VALUES QUESTIONNAIRE								Social Media Addiction (Bergen)		Anxiety and Depression (PHQ-4)		Scale of Motives for Using Social Networking Sites
CORELAȚII CHESTIONARE CU TIPARE DE CONSUM. PE PAGINA URMĂTOARE, CORELAȚII ÎNTRE CHESTIONARE		Self-Transcendence cluster of values		Self-Enhancement cluster of values		Openess to Change cluster of values		Conservatorism cluster of values						ROMANTIC PURPOSE		NEW FRIENDSHIPS		ACADEMIC PURPOSES		SOCIAL CONNECTEDNESS		FOLLOWING OTHERS		ENTERTAINMENT		SOCIAL RECOGNITION		SELF EXPRESSION		SEEKING INFORMATION
ITEMS		Correlation Coefficient	valoare p	Correlation Coefficient	valoare p	Correlation Coefficient	valoare p	Correlation Coefficient	valoare p	Correlation Coefficient	valoare p	Correlation Coefficient	valoare p	Correlation Coefficient	valoare p	Correlation Coefficient	valoare p	Correlation Coefficient	valoare p	Correlation Coefficient	valoare p	Correlation Coefficient	valoare p	Correlation Coefficient	valoare p	Correlation Coefficient	valoare p	Correlation Coefficient	valoare p	Correlation Coefficient	valoare p
What is the average time you spend on the following social networks?	Average time spent on: Facebook	0.0109807	0.894263	0.135735	0.0988302	0.0833592	0.312151	-0.0982139	0.233402	0.0229837	0.780839	0.0247483	0.764487	.265**	0.00107499	.208*	0.0110176	-0.0312377	0.705292	0.158257	0.0538969	0.0813663	0.3239	0.0151025	0.854949	0.117328	0.154148	0.128825	0.117397	0.0822506	0.318652
	Average time spent on: Instagram	-0.0398962	0.626703	0.156232	0.055412	0.0377295	0.64556	-0.121086	0.138601	.174*	0.032236	0.112559	0.16881	0.104449	0.201843	0.101012	0.217165	0.0932722	0.254658	.220**	0.00666739	.342**	1.71106e-05	0.132633	0.104492	.166*	0.0411997	0.150232	0.065591	0.123113	0.132068
	Average time spent on: LinkedIn	-0.0360828	0.66437	0.0877686	0.290468	0.124832	0.131942	-0.128733	0.120195	0.0400483	0.630085	0.125298	0.130495	-0.0697896	0.400934	-0.0353874	0.670457	0.0919784	0.267858	0.0048851	0.953172	0.0303019	0.715605	-0.0274624	0.741261	0.0697151	0.401437	0.0638172	0.442534	0.00685575	0.934318
	Average time spent on: Others	0.00654384	0.937084	0.0585065	0.479981	-0.111303	0.178056	-0.0437092	0.597854	-0.0435612	0.599095	0.107241	0.194519	-.166*	0.0433065	-0.052197	0.528662	-0.0236268	0.775617	0.065043	0.432216	-0.148074	0.0724878	-0.0537249	0.51665	-0.107311	0.194225	-0.0602201	0.467191	-0.0943522	0.254012
	Average time spent on: TikTok	0.0209823	0.798833	.223**	0.00611209	0.122554	0.135162	-.247**	0.00228444	0.0799414	0.330829	-0.0207101	0.801388	0.08134	0.322411	0.122972	0.133826	-0.022035	0.788971	0.0145005	0.860202	0.11005	0.180042	.216**	0.00802354	0.0546619	0.506456	0.0274877	0.738454	-0.0014206	0.986235
	Average time spent on: Twitter	-0.018012	0.827986	0.0475095	0.566373	-0.0205146	0.804536	-0.0188999	0.819647	0.041222	0.618874	0.0433651	0.600743	-0.0579107	0.484472	-0.0857898	0.299856	-0.0102509	0.90159	0.0348326	0.674272	-0.0763693	0.356245	0.04374	0.597596	-0.127529	0.122438	0.0795682	0.336398	0.0278086	0.737246
	Average time spent on: WhatsApp	0.1245	0.127735	0.0988036	0.227438	-0.0511174	0.533068	-0.06149	0.453235	0.0465567	0.570271	0.123755	0.130047	0.0141599	0.862995	0.0315649	0.700423	0.111888	0.171383	.165*	0.0428946	0.0972177	0.235023	0.07173	0.381445	0.0811469	0.321931	.165*	0.0424813	-0.07649	0.350571
	Average time spent on: YouTube	-0.0282155	0.730917	-0.0756902	0.355646	-0.0972934	0.234657	0.120431	0.140764	0.0847809	0.300663	0.141928	0.0821486	-0.125997	0.12318	-0.111155	0.174224	0.0662913	0.418675	-0.0405911	0.620706	-.189*	0.0202095	-0.00115752	0.988746	-0.101224	0.216196	-0.047237	0.564645	0.131195	0.108339
Do you think that social networks have changed you in the last 2 years:	Changes in the last 2 years: ability to collaborate	0.145412	0.0748342	0.0632345	0.440498	0.151609	0.0631302	-.235**	0.00369148	0.123428	0.131073	0.0728667	0.373926	.179*	0.0274967	.329**	3.73885e-05	.213**	0.00859892	.289**	0.00031199	.186*	0.0221004	0.141793	0.0824432	.215**	0.00817346	.210**	0.00953518	0.0766455	0.349589
	Changes in the last 2 years: ability to concentrate for a long time	0.0653301	0.425468	0.132716	0.104273	0.0338768	0.679647	-0.148919	0.0680108	.370**	2.83671e-06	0.141744	0.0825493	0.124833	0.12671	-0.0432661	0.597852	0.0465733	0.570134	.169*	0.0375942	.190*	0.0194352	0.0767249	0.349089	0.123045	0.132283	-0.0208785	0.799144	0.00396359	0.961476
	Changes in the last 2 years: creativity	0.0523274	0.523406	-0.0766194	0.349754	.240**	0.00303121	-0.159709	0.0501343	0.128475	0.11592	.200*	0.0135756	0.0256463	0.7546	0.152911	0.0608716	.304**	0.000148615	.250**	0.00193863	.215**	0.00799795	.172*	0.0351795	.175*	0.0314999	.164*	0.0435852	.236**	0.00348991
	Changes in the last 2 years: degree of involvement in online communities	0.140824	0.0845811	0.0835334	0.307857	0.0636421	0.43755	-.237**	0.00334376	.187*	0.0211488	.274**	0.000659141	.189*	0.0201547	.232**	0.00413796	0.101041	0.217032	.282**	0.000445807	.194*	0.0168624	0.00490004	0.952384	.311**	0.000103151	.317**	7.47524e-05	0.0618018	0.450943
	Changes in the last 2 years: degree of involvement in solving community problems	0.14357	0.0796456	-0.00481156	0.953401	.239**	0.00327478	-.314**	8.90208e-05	.254**	0.001677	.208*	0.0104754	0.0636984	0.438692	.179*	0.0286873	.184*	0.0241953	.285**	0.000401127	.253**	0.00176902	0.136352	0.0961566	.200*	0.0139026	.219**	0.00718027	.248**	0.00220419
	Changes in the last 2 years: how to evaluate your own person	.248**	0.00211789	0.0991474	0.225817	-0.000406012	0.996052	-.209**	0.00989041	.209**	0.00995839	.167*	0.0405423	.165*	0.0432455	0.152633	0.0613477	0.145803	0.0740458	.271**	0.000748206	.200*	0.0135813	.246**	0.00230515	.272**	0.00071542	0.130081	0.111395	.201*	0.0135368
	Changes in the last 2 years: independence	0.0659807	0.424009	0.0810614	0.325723	0.088285	0.284317	-.163*	0.0475341	.274**	0.000728551	.193*	0.018229	.170*	0.037694	.167*	0.0414754	.176*	0.0313826	.386**	1.18242e-06	.295**	0.000264726	.183*	0.0256976	.298**	0.000225499	0.100949	0.220577	.196*	0.0166164
	Changes in the last 2 years: perception of security	0.0322957	0.694812	0.0699157	0.395233	0.0884713	0.281661	-0.141095	0.0850299	.263**	0.00113677	.210**	0.00981679	.190*	0.0198131	.214**	0.00849619	.171*	0.0369054	0.103748	0.206434	0.143007	0.0808444	.184*	0.0238665	.221**	0.00657444	0.0476436	0.562616	0.150649	0.0657471
	Changes in the last 2 years: selection of mentors	0.0631395	0.441185	0.0367586	0.654084	0.0827258	0.312574	-0.15616	0.055525	.319**	6.51999e-05	.210**	0.00962293	.209**	0.00984458	.249**	0.00205719	0.0412272	0.615237	.231**	0.0042794	.175*	0.0315139	0.0362439	0.658622	.293**	0.0002638	0.0599171	0.464894	0.0485101	0.554188
	Changes in the last 2 years: time spent in offline relationships	0.141571	0.0829277	0.0210208	0.797805	-0.0480325	0.558099	-0.0481008	0.55754	0.149327	0.0672517	.166*	0.0410381	0.072178	0.378471	0.113116	0.166702	0.00405403	0.960598	0.0825738	0.313467	0.114379	0.161986	0.112669	0.168393	.164*	0.044055	0.00645021	0.937348	-0.053634	0.513073
	Changes in the last 2 years: tolerance of religious minority groups	0.0875575	0.28668	0.0142017	0.863054	0.09957	0.225401	-.169*	0.0382341	.250**	0.00202238	.246**	0.00239048	0.0568232	0.489769	.201*	0.0136756	0.035062	0.670138	.258**	0.0014481	0.122153	0.136454	.162*	0.0480622	0.143559	0.0796679	-0.0301228	0.714422	0.102742	0.210892
	Changes in the last 2 years: tolerance towards sexual minority groups	.211**	0.00940894	-0.00770944	0.925149	0.10804	0.186685	-.252**	0.00179302	.257**	0.00147587	.235**	0.00370516	0.117576	0.150497	.163*	0.0452173	0.0772958	0.345504	.346**	1.38846e-05	.241**	0.00292492	.273**	0.000680632	0.15904	0.0511147	0.0273654	0.738727	.194*	0.0168729
	Changes in the last 2 years: way of eating	0.00935855	0.909201	0.0150263	0.854702	0.159175	0.0509157	-0.146657	0.0723515	.192*	0.0181175	.212**	0.00897649	0.136422	0.0948649	.207*	0.0108166	.318**	6.78637e-05	.215**	0.00803918	0.131576	0.107308	.197*	0.0153225	.255**	0.00156659	.167*	0.0399384	.238**	0.00328552
	Changes in the last 2 years: way of making decisions	0.0172692	0.833309	0.0849307	0.299807	0.0322836	0.69394	-0.084256	0.303677	.307**	0.000124315	.270**	0.000800218	0.134718	0.0991048	0.145505	0.0746445	0.13703	0.0933885	.299**	0.000196213	.162*	0.0462335	0.153373	0.060087	.201*	0.0132055	0.06986	0.394013	.222**	0.0061341
	Changes in the last 2 years: way of socialization	0.0569844	0.487067	0.0611642	0.455636	0.0367457	0.654198	-0.0805504	0.325512	.275**	0.000626064	.211**	0.00945237	.184*	0.0239417	.256**	0.00152229	.178*	0.028765	.319**	6.65778e-05	.230**	0.00444259	.218**	0.00711454	.306**	0.000134719	.199*	0.014247	.209**	0.00992324
	Changes in the last 2 years: way to bond friends	0.0768623	0.348224	0.0553503	0.499662	.182*	0.0256109	-.229**	0.00475322	.305**	0.000137858	0.156673	0.0547171	.175*	0.0315887	.436**	2.18637e-08	.169*	0.0379231	.284**	0.000401541	.191*	0.0186894	0.115177	0.159056	.312**	9.36645e-05	.230**	0.00445409	.160*	0.0496164
How often do you have activities in common with:	Common activities with: colleagues	-.239**	0.00311744	0.0335974	0.682146	.206*	0.0110933	-0.0562451	0.492744	-0.0624345	0.446313	-.166*	0.0410547	.207*	0.0109391	.227**	0.0051279	.196*	0.0159483	.165*	0.0434544	0.0450545	0.582787	-6.52896e-05	0.999365	0.104095	0.203384	0.0222813	0.785964	0.048578	0.553633
	Common activities with: family	-0.152299	0.061925	-0.0173117	0.832904	-0.13418	0.100473	.236**	0.00347862	-0.111969	0.17107	-0.0638021	0.436397	-.166*	0.0420631	-0.0973806	0.234236	0.0322344	0.694383	0.0028981	0.971827	-0.0666096	0.416439	-0.156774	0.0545599	-0.120143	0.141725	0.0236983	0.772712	-0.0319127	0.697283
	Common activities with: friends	-0.0753926	0.357546	-0.00660581	0.93584	0.132356	0.105224	-0.0354686	0.66548	-0.0750791	0.359554	-0.134971	0.0984663	0.126912	0.120459	0.0758017	0.354935	-0.0076259	0.925958	0.0289084	0.724573	0.155891	0.0559531	-0.0027808	0.972967	0.0140672	0.863884	0.0522759	0.523815	-0.0469648	0.566893
	Frequently posted by participant: educational information	0.0071247	0.934146	-0.0704006	0.413653	0.0711394	0.408757	-0.0407926	0.636008	0.0396638	0.645387	-0.0557395	0.517671	-0.0218476	0.799954	.224**	0.00856543	0.125342	0.144453	0.129907	0.130276	0.0353906	0.681388	-0.115899	0.177438	.249**	0.00337793	.334**	6.79062e-05	0.0789483	0.359126
	Frequently posted by participant: entertainment	-0.0169915	0.844346	0.159504	0.0636189	.208*	0.0151118	-.279**	0.000994031	0.0158757	0.85445	-0.109516	0.204371	.171*	0.0463203	.332**	7.99216e-05	.188*	0.0282984	.352**	2.58806e-05	.262**	0.00202616	0.146385	0.0890281	.376**	6.38293e-06	.355**	2.22321e-05	0.0776096	0.369144
	Frequently posted by participant: health recommendations	0.00726425	0.932859	-0.0548724	0.524216	0.0640613	0.45705	-0.0719184	0.403632	0.0894633	0.29851	0.0409437	0.634757	0.0918022	0.286005	.304**	0.000307005	0.0265204	0.758369	0.126285	0.141433	0.0865077	0.314822	-0.0301906	0.726178	.283**	0.000801705	.344**	3.91764e-05	0.0594667	0.490022
	Frequently posted by participant: memes	-0.011683	0.894229	-0.0348028	0.691979	.276**	0.00137465	-.242**	0.00523091	0.0256674	0.77018	0.0302821	0.730331	0.0468239	0.593936	.265**	0.00214133	.320**	0.000184693	.295**	0.000597779	0.124402	0.155258	.195*	0.0248054	.205*	0.0186375	.295**	0.00058269	0.163924	0.0603599
	Frequently posted by participant: news about yourself	-0.0312832	0.717694	0.108867	0.207081	.231**	0.0068417	-.255**	0.00276479	.174*	0.0425543	-0.0911138	0.291449	.222**	0.00939211	.289**	0.000656737	0.0787628	0.362052	.281**	0.000907019	.371**	8.97166e-06	0.0574425	0.506528	.419**	3.90045e-07	.407**	8.59637e-07	0.0109225	0.89957
	Frequently posted by participant: volunteering social causes	.176*	0.0400928	-0.0889225	0.303257	0.120455	0.162455	-0.15197	0.0773676	0.0162677	0.850898	-0.101721	0.238651	-0.0381885	0.658923	.251**	0.00326647	.201*	0.0190054	0.0848819	0.325843	0.0817669	0.343974	-0.115188	0.181757	0.116681	0.176122	.323**	0.000127416	0.103311	0.23135
What is your favorite type of content that you frequently POST on social networks?	Frequently posted by participant: comments on the news of the day	-0.0990736	0.245898	0.0955325	0.263267	0.142892	0.0933322	-.209*	0.0135089	-0.102241	0.231048	-0.0437638	0.608964	0.12579	0.140072	0.0694521	0.416553	0.0660623	0.439715	0.138142	0.104857	0.00631042	0.941227	-0.0375565	0.660705	0.161311	0.0578152	.211*	0.0124598	0.0550868	0.519518
	Frequently posted by participant: dating	-.268**	0.00131127	.196*	0.0196578	-0.0116086	0.89133	0.0195279	0.818217	-0.0518548	0.541417	-0.0948859	0.263053	.224**	0.00749708	.216*	0.0100698	-0.133113	0.115588	0.0498572	0.557125	-0.0112143	0.895	-0.0275604	0.745627	0.141812	0.0934593	0.13043	0.123176	-0.0674672	0.42667
	Frequently posted by participant: fashion trends	-0.135515	0.107836	0.103654	0.219607	.230**	0.00593165	-0.162087	0.0539568	-0.0947286	0.262131	-0.100174	0.235567	.276**	0.000870874	.303**	0.000245147	0.133607	0.112932	.248**	0.00291564	.167*	0.046322	-0.0150737	0.858687	.309**	0.00018205	.172*	0.0404991	0.0538495	0.524463
	Frequently posted by participant: food recipes	-0.0792316	0.352091	-0.00616666	0.942354	0.0726043	0.393942	0.021846	0.797798	-0.0456247	0.592458	-0.0707664	0.406056	.212*	0.0117474	.201*	0.017412	0.0188027	0.82548	0.0535938	0.529416	-0.0114961	0.892763	-0.143179	0.091482	.284**	0.000683253	.204*	0.0157267	-0.00848424	0.92075
	Frequently posted by participant: live streaming	-.238**	0.00454409	0.131968	0.118781	0.103761	0.220791	-0.0712492	0.401147	-0.159055	0.0595816	-0.0213279	0.801791	0.153397	0.069364	0.0548287	0.518444	0.0074978	0.929686	0.0702505	0.407797	-0.0846426	0.318318	-0.0351828	0.67874	.211*	0.0119495	0.14785	0.080184	0.00563435	0.947132
	Frequently posted by participant: political comments	0.0207806	0.80815	0.0166887	0.845398	0.0556434	0.515301	-.169*	0.0462302	-0.057871	0.498599	0.0017493	0.983694	0.0888719	0.298162	0.0798312	0.350207	0.0731341	0.39222	.180*	0.0340726	0.082204	0.336025	0.0707297	0.408012	0.138371	0.104277	.203*	0.0168086	0.116739	0.171128
	Frequently posted by participant: religious spiritual information	-0.0348404	0.683878	-0.112968	0.185472	-0.0841191	0.32485	.185*	0.0289748	-0.0720311	0.399418	-0.0401252	0.639079	0.00622698	0.942003	0.0869394	0.308834	-0.0679366	0.426819	0.0123577	0.885197	-0.0649687	0.44734	-0.122892	0.149512	0.0603308	0.480493	0.106553	0.211865	-0.0540468	0.527446
	Frequently posted by participant: sexual	-.213*	0.0123148	.201*	0.0185487	0.105329	0.220592	-0.13857	0.106341	-0.0693644	0.420577	-0.164654	0.054516	.268**	0.00153711	0.150569	0.0790465	-0.065045	0.450155	0.0150282	0.861631	-0.112521	0.190495	-0.0439915	0.609746	0.160371	0.0612031	0.10858	0.206594	-0.00232592	0.97848
	Frequently posted by participant: shopping	-.238**	0.00452411	0.0944372	0.265327	0.101486	0.231135	-0.00248195	0.976698	-0.0466349	0.582917	0.00954664	0.910543	.176*	0.0367376	.169*	0.045602	-0.114109	0.177879	0.0795814	0.348217	0.0610285	0.472207	-0.0984853	0.24529	.260**	0.00185392	.169*	0.0449129	0.018241	0.83001
	Frequently posted by participant: tourism recommendations	-0.114806	0.178375	0.0181328	0.832209	0.113089	0.185	-0.0585705	0.493414	-0.09198	0.281516	-0.111821	0.190005	0.143391	0.0921814	.185*	0.0295475	0.148792	0.080441	0.113665	0.182758	0.163017	0.0551824	0.0646967	0.449249	.240**	0.00440806	.326**	8.97539e-05	.236**	0.00525604
	Frequently posted by participant: trends	-0.108142	0.205092	.168*	0.0478167	0.163382	0.0546329	-.169*	0.0468665	-0.0719121	0.4002	-0.117191	0.169466	.235**	0.00545904	.260**	0.00201	0.0973687	0.254159	.240**	0.0043479	0.119942	0.159603	0.0397962	0.641833	.299**	0.000345207	.199*	0.0186181	0.0514336	0.54763
	Frequently posted by participant: tutorials and guides	-0.0255195	0.763888	0.0471162	0.57903	0.0680287	0.422822	-0.102745	0.225365	-0.0539958	0.524827	-0.0548884	0.517988	.260**	0.00181973	.230**	0.00597306	0.0795836	0.348203	0.109395	0.196597	-0.0173421	0.838269	-0.119843	0.156922	.292**	0.000438171	.288**	0.000527059	0.00504872	0.95262
How numerous is your group of friends?	The size of group of: close friends	-0.0430925	0.599323	-0.0468053	0.568212	.191*	0.0188102	-0.0484602	0.554596	0.0206291	0.801494	-0.137304	0.0927305	.173*	0.033479	.175*	0.0320479	-0.0139037	0.86545	0.0400756	0.625152	0.127143	0.119779	0.0381148	0.64219	0.145588	0.0744775	0.0625332	0.445593	-0.0482055	0.556681
	The size of group of: good friends	-0.0234116	0.775387	0.128263	0.116528	-0.0399156	0.626536	-0.0204932	0.802774	-0.0736162	0.369018	-0.15701	0.0541927	0.0843433	0.303174	-0.089606	0.273889	0.117333	0.151345	0.0794399	0.332248	.201*	0.0133494	0.0861707	0.29278	0.0300264	0.714375	0.014846	0.856427	0.0393269	0.631635
If you would describe your PERSONAL FEED pages on social media, how often you find the following ?	The content of personal feed: accessing new people profiles	-0.0912893	0.269822	0.0564378	0.495671	.193*	0.0188278	-0.151865	0.0653944	0.0468426	0.57184	-0.0488806	0.555212	0.137772	0.0949536	0.113752	0.168638	-0.00679319	0.934692	0.1233	0.135438	.162*	0.0490108	-0.00766666	0.926317	0.107633	0.192885	0.0990217	0.231157	0.0488927	0.555113
	The content of personal feed: close friends	0.121591	0.150917	0.0792623	0.350159	0.0956741	0.25909	-.214*	0.0107691	0.0311006	0.71429	-0.0454893	0.592218	0.131799	0.119258	.202*	0.016227	0.019505	0.818427	.234**	0.00524472	.340**	3.67363e-05	-0.0330053	0.697621	.182*	0.0308465	0.135509	0.109122	0.0527248	0.534645
	The content of personal feed: comments on the news of the day	-0.0829683	0.322836	0.0190988	0.820262	0.0846027	0.313362	-0.102163	0.223051	-0.120043	0.151815	-0.00543593	0.948442	0.0576794	0.492276	0.0952042	0.256344	0.105422	0.208557	0.0707439	0.399461	0.0303188	0.718295	0.0138953	0.86871	-0.111021	0.185256	0.00983875	0.906829	.374**	3.88596e-06
	The content of personal feed: dating	-0.0956168	0.25095	0.106705	0.199879	-0.00728049	0.9305	-0.0698124	0.402414	0.00610742	0.941677	0.00620584	0.940739	.244**	0.00299117	.220**	0.0075343	-0.0958294	0.249894	0.143873	0.0831834	.165*	0.0468606	-0.00191689	0.98168	.193*	0.0195532	0.130156	0.117389	-0.00821412	0.921615
	The content of personal feed: educational information	.239**	0.0038443	-0.0771927	0.357776	0.0391966	0.640901	-0.0756204	0.367681	0.00598241	0.943267	-0.0125692	0.881141	-0.0758162	0.366438	-0.000454792	0.995684	0.159823	0.0556866	0.15143	0.0700196	0.0405711	0.629232	0.00175052	0.983387	0.0606423	0.470276	0.0143595	0.864364	.258**	0.0018218
	The content of personal feed: entertainment	-0.075301	0.396363	0.0657939	0.458812	0.156664	0.0762268	-0.13373	0.130816	0.12411	0.161116	0.0485153	0.585076	0.139843	0.113962	.209*	0.0174187	.270**	0.00195738	.255**	0.00347768	0.164004	0.063284	.405**	1.95526e-06	0.0356555	0.688306	0.0258654	0.771079	.332**	0.000119118
	The content of personal feed: far away friends	0.0319963	0.701432	0.0952526	0.252769	0.0460022	0.581387	-0.0993562	0.232806	0.0742671	0.372988	-0.0141981	0.864939	-0.000820989	0.992153	0.042838	0.607671	-0.031558	0.705332	0.143275	0.0844861	.268**	0.00106871	-0.0238598	0.774984	0.0353733	0.671656	0.0911386	0.273935	0.0957496	0.25029
	The content of personal feed: fashion trends	-0.0779271	0.360101	0.0594553	0.485305	0.158402	0.0615883	-0.117957	0.165129	0.0432091	0.612218	-0.00673235	0.937076	.195*	0.0208492	0.157986	0.0622817	0.0470747	0.580737	.218**	0.00959951	.323**	9.72824e-05	0.121191	0.153765	0.144833	0.0877584	0.0603907	0.478453	0.0588247	0.489954
	The content of personal feed: food recipes	0.154749	0.0679082	-0.121869	0.151458	0.032142	0.706176	-0.0285975	0.73732	0.0151311	0.859163	0.150259	0.0763908	-0.0231024	0.78644	0.0445887	0.600897	0.155406	0.066735	0.148547	0.0798414	0.148136	0.0806893	0.135077	0.111559	0.0598122	0.482684	0.0904285	0.287986	.172*	0.0420077
	The content of personal feed: health recommendations	0.0832351	0.32472	0.0994099	0.239174	-0.0614945	0.467224	-0.0279522	0.741242	-0.0282331	0.738735	-0.0232768	0.783346	-0.0145801	0.863268	0.0639611	0.449515	0.126596	0.133282	0.122797	0.145426	0.0479163	0.571212	0.0802919	0.34218	0.129386	0.124872	0.0169064	0.841718	.228**	0.006354
	The content of personal feed: influencers	-0.119799	0.161645	-0.00467875	0.956566	0.066341	0.439467	-0.0440666	0.607807	0.00728092	0.932457	0.00724241	0.932813	0.0558727	0.515115	.223**	0.0084948	.183*	0.0316776	.204*	0.0163219	0.0992712	0.246689	0.0511441	0.551354	0.146336	0.0867757	.190*	0.0256896	.174*	0.0411024
	The content of personal feed: live streaming	-0.122576	0.140502	-0.0803393	0.335067	0.144113	0.0826654	-0.103919	0.21194	-0.108748	0.191352	0.116642	0.160896	-0.00921223	0.912126	0.122391	0.141106	.183*	0.0274129	-0.031872	0.702537	-0.047532	0.56887	-0.00537572	0.948654	-0.00730296	0.930286	0.0985096	0.236831	0.129946	0.117986
	The content of personal feed: others	0.0660246	0.468106	-0.113393	0.211745	0.0337253	0.711146	0.0470461	0.605348	0.0725714	0.42505	0.0531841	0.559064	-0.0593873	0.514086	0.0076082	0.933439	0.0187408	0.836993	0.0145755	0.872875	0.000924269	0.991905	0.013886	0.878842	-0.110638	0.223129	-0.0438332	0.630231	0.0236808	0.794873
	The content of personal feed: political comments	-0.0158125	0.849237	0.0659927	0.427105	0.0597356	0.472317	-.165*	0.0453836	0.00815897	0.921869	0.0637176	0.443249	-0.00127559	0.987766	-0.0215753	0.79534	.214**	0.00915562	.165*	0.0458807	0.043831	0.598096	0.115277	0.164418	0.0264011	0.750926	0.0754589	0.363679	.311**	0.000127035
	The content of personal feed: religious spiritual information	-0.157844	0.0597286	0.00635303	0.939972	0.0308568	0.714483	0.0970102	0.24907	0.0483386	0.566436	-0.15846	0.058727	0.0457277	0.587606	0.0840662	0.318168	0.0567629	0.500711	0.0677794	0.421203	-0.0285038	0.735413	-0.1429	0.0886451	0.0563575	0.503779	-0.0730213	0.386105	0.0230159	0.784968
	The content of personal feed: sexual	-0.0542208	0.523099	0.129449	0.126045	-0.0114037	0.893237	-0.153752	0.0687142	.195*	0.0204747	.194*	0.0212168	.325**	8.35695e-05	.197*	0.0192151	-0.019139	0.821776	0.135219	0.109887	0.117237	0.166206	0.103834	0.220464	.213*	0.0112059	0.140244	0.0971795	-0.0401114	0.636751
	The content of personal feed: shopping	-0.00552617	0.948709	-0.0171384	0.841861	0.0925916	0.280083	-0.0507132	0.554717	0.0247121	0.773572	0.0332057	0.699025	0.0181388	0.832761	0.0717693	0.402869	0.0281551	0.743059	.232**	0.00615052	0.164972	0.0531589	.237**	0.00516431	-0.000110789	0.998971	-0.013595	0.874252	.218*	0.0103596
	The content of personal feed: the news of the day	-0.0128176	0.878387	-0.0505698	0.545806	0.113597	0.173686	-0.0449878	0.591055	-0.0498677	0.551402	0.0308041	0.713016	0.0255077	0.760713	0.133102	0.11049	0.0657965	0.431697	0.0558341	0.504751	-0.0291024	0.728231	-0.0419522	0.616357	-0.0070262	0.933155	0.0184486	0.825679	.388**	1.44104e-06
	The content of personal feed: tourism recommendations	0.0617989	0.469858	-0.119302	0.161859	0.0374294	0.661781	0.035568	0.67764	-0.0763241	0.371844	0.00209729	0.980451	-.184*	0.0301878	0.0113656	0.894357	0.0585103	0.493859	0.0462783	0.588524	0.066772	0.434806	0.0284415	0.739617	-0.149931	0.0781248	0.00995191	0.907435	0.0992674	0.244971
	The content of personal feed: trends	-0.0638543	0.453541	0.0322468	0.705262	0.143781	0.0901118	-0.135787	0.109674	0.00435602	0.959262	-0.0375744	0.659389	0.0170832	0.841219	.232**	0.00576704	0.134985	0.111805	.237**	0.00472795	.239**	0.00438042	0.137952	0.104072	0.0564696	0.507525	0.0362517	0.670669	0.123525	0.145937
	The content of personal feed: tutorials and guides	0.0236797	0.777397	0.0189852	0.820693	0.083478	0.318157	-0.117628	0.158815	0.0771482	0.35636	0.106163	0.203762	-0.0722636	0.387715	-0.0240017	0.77445	.291**	0.000382648	.180*	0.030513	0.0982352	0.239789	0.140288	0.0923752	0.000659091	0.993722	0.0720418	0.389178	.271**	0.000974783
	The content of personal feed: volunteering social causes	.226**	0.00672056	-.243**	0.00347583	0.0132905	0.874816	-0.015029	0.858602	-.247**	0.00290854	-0.0500308	0.552912	-0.152626	0.0687898	0.0983263	0.242676	-0.00474813	0.955118	-0.0932548	0.267951	-0.0312137	0.711326	-0.108502	0.19708	-0.152428	0.0691533	0.121939	0.146835	0.0319173	0.705117
How often do you post on social media?	Frequency the participant posts on: Facebook	-0.0269772	0.744826	0.108979	0.187344	0.00734032	0.929445	-0.0215805	0.7946	0.0838869	0.310744	0.161311	0.0501552	-0.0478973	0.563205	0.012186	0.883134	0.0182285	0.825951	0.06475	0.434297	-0.0602436	0.467016	-0.0263457	0.750602	0.0102157	0.901926	0.0263847	0.750244	0.0230308	0.781133
	Frequency the participant posts on: Instagram	-0.126505	0.122925	0.0630447	0.443414	.231**	0.00438138	-0.146219	0.0741912	0.101521	0.216395	0.0936039	0.254569	.217**	0.00766769	.275**	0.00066811	0.0761357	0.354439	0.103576	0.20719	0.0521356	0.52633	0.00599859	0.941923	.206*	0.0115575	.162*	0.0470012	0.0211175	0.797565
	Frequency the participant posts on: LinkedIn	-0.109062	0.18853	0.08627	0.298815	0.101205	0.222575	-0.0426475	0.608026	-0.00947683	0.909299	0.0197688	0.812144	0.0430111	0.604968	0.0150599	0.856334	0.0193836	0.815739	-0.00840445	0.919526	-0.0610402	0.462681	-0.0781802	0.346585	0.150173	0.0694437	0.032324	0.697525	0.0152853	0.854207
	Frequency the participant posts on: Others	0.0289244	0.727112	0.0587968	0.477801	0.0352007	0.671029	-0.0734113	0.375234	0.0071089	0.931664	0.133275	0.106349	0.0501392	0.54506	0.0287811	0.728411	0.0677296	0.413403	0.064231	0.437997	-0.0238519	0.773537	-0.0837757	0.311388	0.0173069	0.834621	0.0792169	0.338543	-0.0531105	0.521463
	Frequency the participant posts on: TikTok	-0.120964	0.144441	.178*	0.0314028	0.107061	0.196817	-0.136075	0.100302	-0.0586041	0.480762	-0.110879	0.181226	-0.0265478	0.749587	-0.0555416	0.504023	0.118464	0.152983	0.0670862	0.419469	-0.048333	0.561009	0.121899	0.14134	0.0336738	0.685549	-0.0248937	0.764719	-0.0153065	0.854007
	Frequency the participant posts on: Twitter	-0.128747	0.120156	-0.00720172	0.931012	0.0422897	0.611042	0.0211731	0.799072	0.0512786	0.537354	0.0577755	0.486998	0.0281955	0.734609	0.101225	0.222486	-0.0333734	0.688208	0.0382681	0.645385	-0.106011	0.201267	0.105442	0.203711	-0.0353321	0.670943	-0.0282764	0.733876	-0.018849	0.820734
	Frequency the participant posts on: WhatsApp	-0.0295185	0.719002	.200*	0.0138657	-0.0186343	0.820347	-.163*	0.0450038	0.0848331	0.300364	-0.0300296	0.714345	.202*	0.0130005	0.0450445	0.582872	.172*	0.0342076	.249**	0.00202212	.205*	0.0114832	.182*	0.0255882	.212**	0.00890588	.215**	0.00813928	0.14289	0.0800738
	Frequency the participant posts on: YouTube	-0.154398	0.0609774	0.131417	0.111358	0.0518401	0.531488	0.00383712	0.963083	-0.000725206	0.99302	-0.064397	0.436812	0.0656227	0.428116	0.098229	0.234932	0.0288761	0.72755	0.0689101	0.405291	-0.0622212	0.452494	0.0145797	0.860392	0.132023	0.109706	.189*	0.0213638	0.0940526	0.25553

## Sheet: Corr between Main Variables
		PERSONAL VALUES QUESTIONNAIRE								Social Media Addiction (Bergen)		Anxiety and Depression (PHQ-4)		Scale of Motives for Using Social Networking Sites
		Self-Transcendence cluster of values		Self-Enhancement cluster of values		Openess to Change cluster of values		Conservatorism cluster of values						ROMANTIC PURPOSE		NEW FRIENDSHIPS		ACADEMIC PURPOSES		SOCIAL CONNECTEDNESS		FOLLOWING OTHERS		ENTERTAINMENT		SOCIAL RECOGNITION		SELF EXPRESSION		SEEKING INFORMATION
		Pearson Correlation	valoare p	Pearson Correlation	valoare p	Pearson Correlation	valoare p	Pearson Correlation	valoare p	Pearson Correlation	valoare p	Pearson Correlation	valoare p	Pearson Correlation	valoare p	Pearson Correlation	valoare p	Pearson Correlation	valoare p	Pearson Correlation	valoare p	Pearson Correlation	valoare p	Pearson Correlation	valoare p	Pearson Correlation	valoare p	Pearson Correlation	valoare p	Pearson Correlation	valoare p
PERSONAL VALUES QUESTIONNAIRE	Self-Transcendence cluster of values	1		-.485**	2.70709e-10	-0.0585526	0.475141	-.225**	0.0055213	-0.122703	0.133369	-0.00752513	0.926934	-.183*	0.024426	-0.0144651	0.860072	0.108823	0.18349	0.0515828	0.529341	0.0981918	0.230343	-0.0126768	0.877226	-0.0720851	0.379086	0.137298	0.0927447	0.0723188	0.377539
	Self-Enhancement cluster of values	-.485**	2.70709e-10	1		-.166*	0.041794	-.329**	3.67367e-05	0.113221	0.166303	-0.00891791	0.913459	.310**	0.000105905	0.0841809	0.304109	0.0287814	0.725734	.183*	0.0245487	.229**	0.00467372	.175*	0.0319939	.223**	0.00590973	0.109243	0.181798	-0.0362267	0.658774
	Openess to Change cluster of values	-0.0585526	0.475141	-.166*	0.041794	1		-.683**	4.77496e-22	0.0296604	0.717708	-0.0733052	0.37105	.184*	0.0239908	.278**	0.000559873	0.0752748	0.3583	0.0742515	0.36489	0.0646472	0.430333	0.0369837	0.652104	.203*	0.0124792	0.0707636	0.38791	0.0562931	0.492374
	Conservatorism cluster of values	-.225**	0.0055213	-.329**	3.67367e-05	-.683**	4.77496e-22	1		-0.0349708	0.669898	0.0779328	0.341531	-.289**	0.000312397	-.295**	0.000237091	-0.155552	0.0564948	-.249**	0.00203626	-.299**	0.000188891	-.171*	0.0353963	-.305**	0.000137499	-.241**	0.00286138	-0.0733227	0.370935
Social Media Addiction (Bergen)		-0.122703	0.133369	0.113221	0.166303	0.0296604	0.717708	-0.0349708	0.669898	1		.437**	1.99162e-08	0.104194	0.202952	0.111898	0.171342	0.148436	0.0689206	.257**	0.0014466	.258**	0.00140715	.373**	2.33361e-06	.272**	0.000740946	.163*	0.0450308	0.145326	0.0750064
Anxiety and Depression (PHQ-4)		-0.00752513	0.926934	-0.00891791	0.913459	-0.0733052	0.37105	0.0779328	0.341531	.437**	1.99162e-08	1		-0.0774376	0.344617	-0.0293757	0.720304	.211**	0.00923758	0.0839024	0.305718	0.061627	0.452227	.218**	0.00727026	0.0869362	0.288497	0.104651	0.200967	0.0595545	0.467605
Scale of Motives for Using Social Networking Sites	ROMANTIC PURPOSE	-.183*	0.024426	.310**	0.000105905	.184*	0.0239908	-.289**	0.000312397	0.104194	0.202952	-0.0774376	0.344617	1		.478**	5.25427e-10	-0.0289692	0.724016	.260**	0.00126224	.313**	9.10644e-05	0.107899	0.187264	.464**	1.99126e-09	.217**	0.00743583	0.0712047	0.384951
	NEW FRIENDSHIPS	-0.0144651	0.860072	0.0841809	0.304109	.278**	0.000559873	-.295**	0.000237091	0.111898	0.171342	-0.0293757	0.720304	.478**	5.25427e-10	1		.204*	0.0117799	.338**	2.22407e-05	.290**	0.000303181	0.110088	0.178418	.401**	3.29407e-07	.354**	8.27332e-06	.170*	0.0363466
	ACADEMIC PURPOSES	0.108823	0.18349	0.0287814	0.725734	0.0752748	0.3583	-0.155552	0.0564948	0.148436	0.0689206	.211**	0.00923758	-0.0289692	0.724016	.204*	0.0117799	1		.467**	1.55725e-09	.302**	0.000163054	.349**	1.11547e-05	0.118135	0.148551	.397**	4.43378e-07	.426**	4.94934e-08
	SOCIAL CONNECTEDNESS	0.0515828	0.529341	.183*	0.0245487	0.0742515	0.36489	-.249**	0.00203626	.257**	0.0014466	0.0839024	0.305718	.260**	0.00126224	.338**	2.22407e-05	.467**	1.55725e-09	1		.616**	3.83979e-17	.456**	3.95461e-09	.296**	0.000224658	.342**	1.69832e-05	.495**	1.03285e-10
	FOLLOWING OTHERS	0.0981918	0.230343	.229**	0.00467372	0.0646472	0.430333	-.299**	0.000188891	.258**	0.00140715	0.061627	0.452227	.313**	9.10644e-05	.290**	0.000303181	.302**	0.000163054	.616**	3.83979e-17	1		.421**	7.46672e-08	.352**	9.25258e-06	.415**	1.15519e-07	.330**	3.51777e-05
	ENTERTAINMENT	-0.0126768	0.877226	.175*	0.0319939	0.0369837	0.652104	-.171*	0.0353963	.373**	2.33361e-06	.218**	0.00727026	0.107899	0.187264	0.110088	0.178418	.349**	1.11547e-05	.456**	3.95461e-09	.421**	7.46672e-08	1		0.14175	0.0825358	.198*	0.0149289	.434**	2.63795e-08
	SOCIAL RECOGNITION	-0.0720851	0.379086	.223**	0.00590973	.203*	0.0124792	-.305**	0.000137499	.272**	0.000740946	0.0869362	0.288497	.464**	1.99126e-09	.401**	3.29407e-07	0.118135	0.148551	.296**	0.000224658	.352**	9.25258e-06	0.14175	0.0825358	1		.446**	9.5419e-09	0.0597907	0.465838
	SELF EXPRESSION	0.137298	0.0927447	0.109243	0.181798	0.0707636	0.38791	-.241**	0.00286138	.163*	0.0450308	0.104651	0.200967	.217**	0.00743583	.354**	8.27332e-06	.397**	4.43378e-07	.342**	1.69832e-05	.415**	1.15519e-07	.198*	0.0149289	.446**	9.5419e-09	1		.228**	0.00483935
	SEEKING INFORMATION	0.0723188	0.377539	-0.0362267	0.658774	0.0562931	0.492374	-0.0733227	0.370935	0.145326	0.0750064	0.0595545	0.467605	0.0712047	0.384951	.170*	0.0363466	.426**	4.94934e-08	.495**	1.03285e-10	.330**	3.51777e-05	.434**	2.63795e-08	0.0597907	0.465838	.228**	0.00483935	1
